# Supplementary material for: Phenotypic and Genotypic Characterization of Cutibacterium acnes Isolated from Shoulder Surgery Reveals Insights into Genetic Diversity
Source: Microorganisms. 2023 Oct 20;11(10):2594. doi: 10.3390/microorganisms11102594 (PMC10609031; doi:10.3390/microorganisms11102594)
Supplement: Supplementary file 1 [file microorganisms-11-02594-s001.zip]

Archive with 1 entries (1 files):
- microorganisms-2639542-supplementary.pdf
